# Supplementary material for: The Anti-Dengue Virus Peptide DV2 Inhibits Zika Virus Both In Vitro and In Vivo
Source: Viruses. 2023 Mar 25;15(4):839. doi: 10.3390/v15040839 (PMC10143277; doi:10.3390/v15040839)
Supplement: Supplementary file 1 [file viruses-15-00839-s001.zip]

Archive with 1 entries (1 files):
- viruses-2291403-supplementary.pdf
